# Supplementary material for: PINK1 and Parkin Ameliorate the Loss of Motor Activity and Mitochondrial Dysfunction Induced by Peripheral Neuropathy-Associated HSPB8 Mutants in Drosophila Models
Source: Biomedicines. 2023 Mar 9;11(3):832. doi: 10.3390/biomedicines11030832 (PMC10045361; doi:10.3390/biomedicines11030832)
Supplement: Supplementary file 1 [file biomedicines-11-00832-s001.zip]

Archive with 1 entries (1 files):
- biomedicines-2248140-supplementary.pdf
